# Supplementary material for: Structure–Property Relationships in Zwitterionic Pyridinium–Triazole Ligands: Insights from Crystal Engineering and Hirshfeld Surface Analysis
Source: Int J Mol Sci. 2025 May 27;26(11):5123. doi: 10.3390/ijms26115123 (PMC12154730; doi:10.3390/ijms26115123)
Supplement: Supplementary file 1 [file ijms-26-05123-s001.zip]

Archive with 1 entries (1 files):
- ijms-3607205-supplementary.pdf
